# Supplementary material for: Necroptosis in Esophageal Squamous Cell Carcinoma: An Independent Prognostic Factor and Its Correlation with Tumor-Infiltrating Lymphocytes
Source: Cancers (Basel). 2021 Sep 5;13(17):4473. doi: 10.3390/cancers13174473 (PMC8430921; doi:10.3390/cancers13174473)
Supplement: Supplementary file 1 [file cancers-13-04473-s001.zip]

Archive with 1 entries (1 files):
- cancers-1359878-SI.pdf
